# Supplementary material for: Clinical Skills Tutoring Program (CSTP): Developing a Curriculum for Medical Student Clinical Skills Peer Tutors
Source: MedEdPORTAL. 2022 Feb 14;18:11225. doi: 10.15766/mep_2374-8265.11225 (PMC8841391; doi:10.15766/mep_2374-8265.11225)
Supplement: Supplementary file 1 — Tutor Curriculum Learning Objectives and Content.docxTutor Curriculum Supplement.docxTutor Curriculum Nuts and Bolts.docxTutor Checklist.docxCSTP Facilitator Guide for Tutor Training Session.docxTutor Training Session Survey.docxTutor Participant Survey.docxStudent Participant Survey.docx [file mep_2374-8265.11225-s001.zip]

Archive with 9 entries (9 files):
- A. Tutor Curriculum Learning Objectives and Content.docx
- B. Tutor Curriculum Supplement.docx
- C. Tutor Curriculum Nuts and Bolts.docx
- D. Tutor Checklist.docx
- E. CSTP Facilitator Guide for Tutor Training Session.docx
- F. Tutor Training Session Survey.docx
- G. Tutor Participant Survey.docx
- H. Student Participant Survey.docx
- Educational_Summary_Report_11225.pdf
